# Supplementary material for: Specific Reduction of Dopaminergic Fiber Input to Ventrobasal Forebrain Targets in Neonatal Mice Following Prenatal Exposure to Valproate
Source: Biomedicines. 2026 Mar 5;14(3):590. doi: 10.3390/biomedicines14030590 (PMC13024640; doi:10.3390/biomedicines14030590)
Supplement: Supplementary file 1 [file biomedicines-14-00590-s001.zip]

Archive with 2 entries (2 files):
- Suppl. Fig. 2.avi
- Supple. fig. 1.mov
